# Supplementary material for: HIV-1 latency reversal agent boosting is not limited by opioid use
Source: JCI Insight. 2024 Nov 22;9(22):e185480. doi: 10.1172/jci.insight.185480 (PMC11601940; doi:10.1172/jci.insight.185480)
Supplement: Supporting data values [file jciinsight-9-185480-s262.xlsx]

## Sheet: Figure 1
Fig 1a
	Opioid use
	B002	B003	B005	B006	B009	B010	B011	B014	B015	B016	B017	B030	B031	B032	B035	B036	B037	B038	B040	B046	B047	B051	B052	B054
Total DNA	285	516	196	72	161	459	297	539	204	490	245	228	187	350	145	45	290	191	393	106	326	83	168	647
caRNA	251	1046	135	61	72	520	229	256	520	313	247	417	289	921	73	252	847	397	583	55	336	84	367	1735
Intact DNA	235.363	333.431	28.0176	91.6099	69.8636	281.011	42.4477	60.3825	33.4961	0	14.1447	238.393	98.0921	52.7398	90.464	0	91.3045	123.457	0	108.112	301.067	13.0865	141.641	254.766
Fig 1b
	Intact																																				3' deletion/hyper
Cohort 1-4	254.766	235.363	333.431		28.0176	91.6099		69.8636	281.011	42.4477		60.3825	33.4961	0	14.1447									238.393	98.0921	52.7398	90.464	0	91.3045	123.457	0	108.112	301.067	13.0865	141.641	254.766		59.0374	408.783		43.068	20.0351		139.739	76.1457	32.3563		22.3199	4.43803
Cohort 5	37.433			78.7203			55.6048				26.3499					56.029	306.791	19.2708	585.261	43.6693	89.1505	258.836	37.7778														76.9529			152.643			101.596				33.3432
Fig 1c
	Intact																																				3' deletion/hyper
Opioid injection						91.6099				42.4477		60.3825																							141.641							20.0351				32.3563		22.3199
Oral opioid		235.363													14.1447																			13.0865		254.766		59.0374
Methadone																										52.7398			91.3045		0		301.067
Suboxone			333.431		28.0176			69.8636	281.011				33.4961	0										238.393	98.0921		90.464	0		123.457		108.112							408.783		43.068			139.739	76.1457				4.43803
No drug	37.433			78.7203			55.6048				26.3499					56.029	306.791	19.2708	585.261	43.6693	89.1505	258.836	37.7778														76.9529			152.643			101.596				33.3432
Fig 1d
	Intact	3' deletion/hyper	5' deletion
1	0.469179	0.260954	0.269867
2	0.344351	0.558877	0.0967722
3	0.337082	0.322099	0.340818
4	0.26692	0.536475	0.196605
5	0.35459	0.266005	0.379405
[truncated: 39 more columns]

## Sheet: Figure 2
Fig 2a
	αCD3/αCD28	RMD 20nM	PNB 30nM	Bryostatin 1nM	AZD5582 100nM	R+B	P+B	R+A	P+A
B001	1.2	1.74	1.74	1.8	0.88	14.27	16.64	6.36	7.89
B002	1.37	4.55	3.46	1.31	0.99	21.03	15.34	6.21	5.36
B003	3.53	1.92	2.35	0.82	0.86	16.39	9.98	8.48	7.18
B004	2.31	2.2	3.19	1.61	1.9	23.5	11.89	10.97	20.51
B005	5.73	5.72	2.59	1.46	1.37	7.11	15.25	6.61	11.58
B006	1.18	1.51	1.39	1.11	0.78	8.36	5.47	6.06	5.19
B008	4.39	2.73	1.5	1.21	0.82	10.53	8.81	10.82	6.88
B009	1.24	4.96	2.01	0.93	0.71	15.54	11.38	4.24	3.21
B010	3.92	3.51	1.43	1.85	0.7	10.69	4.97	10.55	7.6
B011	1.79	2.63	1.32	0.58	0.59	9.28	5.43	3.02	2.49
B012	1.66	2.14	3.6	0.73	0.94	13.48	9.8	11.36	7.09
B014	1.55	4.34	4.2	1.59	1.18	12.32	10.12	18.56	13.89
B015	3.31	6.21	2.5	0.6	0.58	6.7	8.62	15.67	6.76
B016	3.85	7.31	2.51	0.61	0.66	10.69	12.41	7.51	7.08
B017	2.31	3.43	2.32	1.1	0.62	7.03	7.35	5.08	5.47
B018	1.41	2.97	2.61	1.2	0.56	8.59	8.43	8.43	13.06
B020	2.08	1.29	1.41	1.4	0.48	13.79	5.7	5.59	7.55
B021	4.74	5.61	4.97	0.99	1.25	22.82	6.64	9.78	7.7				Assay	Clinical Cohort	Manuscript Figure	Treatment condition	Fold-change in HIV-1 unspliced caRNA	95% confidence intervals (95% CI)
B022	1.95	4.1	2.68	0.85	0.56	6.24	4.37	3.25	4.86				Latency reversal	OPHION	2	aCD3/aCD28 beads	2.7	2.2, 3.2
B024	1.63	3.16	2.62	0.63	0.59	7.14	6.92	6.67	8.95							romidepsin 20nM (RMD)	3.8	3.2, 4.3
B026	1.26	2.65	1.87	1.02	0.3	7.64	10.15	5.39	4.99							panobinostat 30nM (PNB)	2.6	2.2, 3.0
B027	2.84	3.84	2.01	1.95	0.71	11.6	6.61	6.83	4.41							bryostatin 1nM (B)	1.2	1.1, 1.4
B029	2.31	3.84	1.84	1.31	1.6	13.13	15.08	14.46	25.04							AZD5582 100nM (AZD)	0.9	0.8, 1.1
B030	1.26	5.87	6.2	1.62	0.89	25.33	21.03	26.39	9.56							AZD + PNB	8.1	6.5, 9.2
B031	5.46	4.29	2.39	1.93	0.78	25.14	15	9.6	9.84							AZD + RMD	9.1	7.4, 10.8
B032	3.6	6.48	5.04	1.01	1.49	20.6	14.48	19.11	7.32							PNB + B	10.6	8.9, 12.2
B035	5.12	2.26	1.33	0.57	0.78	6.41	7.42	6.57	9.56							RMD + B	13.2	11.2, 15.2
B036	4.57	2.68	2.42	2.13	1.52	14.17	8.29	5.05	6.7
B037	2.43	2.41	3.01	1.49	0.82	13.57	11.12	8.72	6.26
B038	2.32	5.8	2.3	1.16	1.17	6.31	9.03	8.65	5.61
B040	1.41	4.37	2.39	1.03	0.98	14.03	15.44	7.36	6.67
B046	1.44		2.05				8.39		4.72
B047	2.69	5.85				12.03		8.97
B051	1.53	2.66	1.81	0.9	0.71	8.19	4.85	3.77	2.96
B052	1.22	2.38	1.79	1.41	1.32	15.82	9.44	8.82	8.51
B054	5.57	4.38	3.89	1.54	1.67	21.5	27.27	12.24	10.1
Fig 2b
	Opioid Use																								No opioid use (control)
	B002	B003	B005	B006	B009	B010	B011	B014	B015	B016	B017	B030	B031	B032	B035	B036	B037	B038	B040	B046	B047	B051	B052	B054	B001	B004	B008	B012	B018	B020	B021	B022	B024	B026	B027	B029
αCD3/αCD28	1.37	3.53	5.73	1.18	1.24	3.92	1.79	1.55	3.31	3.85	2.31	1.26	5.46	3.6	5.12	4.57	2.43	2.32	1.41	2.69	2.69	1.53	1.22	5.57	1.2	2.31	1.24	1.66	1.41	2.08	4.74	1.95	1.63	1.26	2.84	2.31
RMD 20nM	4.55	1.92	5.72	1.51	4.96	3.51	2.63	4.34	6.21	7.31	3.43	5.87	4.29	6.48	2.26	2.68	2.41	5.8	4.37	5.85	5.85	2.66	2.38	4.38	1.74	2.2	4.96	2.14	2.97	1.29	5.61	4.1	3.16	2.65	3.84	3.84
PNB 30 nM	3.46	2.35	2.59	1.39	2.01	1.43	1.32	4.2	2.5	2.51	2.32	6.2	2.39	5.04	1.33	2.42	3.01	2.3	2.39			1.81	1.79	3.89	1.74	3.19	2.01	3.6	2.61	1.41	4.97	2.68	2.62	1.87	2.01	1.84
Bryostatin 1nM	1.31	0.82	1.46	1.11	0.93	1.85	0.58	1.59	0.6	0.61	1.1	1.62	1.93	1.01	0.57	2.13	1.49	1.16	1.03			0.9	1.41	1.54	1.8	1.61	0.93	0.73	1.2	1.4	0.99	0.85	0.63	1.02	1.95	1.31
AZD5582 100nM	0.99	0.86	1.37	0.78	0.71	0.7	0.59	1.18	0.58	0.66	0.62	0.89	0.78	1.49	0.78	1.52	0.82	1.17	0.98			0.71	1.32	1.67	0.88	1.9	0.71	0.94	0.56	0.48	1.25	0.56	0.59	0.3	0.71	1.6
R+B	21.03	16.39	7.11	8.36	15.54	10.69	9.28	12.32	6.7	10.69	7.03	25.33	25.14	20.6	6.41	14.17	13.57	6.31	14.03	12.03	12.03	8.19	15.82	21.5	14.27	23.5	15.54	13.48	8.59	13.79	22.82	6.24	7.14	7.64	11.6	13.13
P+B	15.34	9.98	15.25	5.47	11.38	4.97	5.43	10.12	8.62	12.41	7.35	21.03	15	14.48	7.42	8.29	11.12	9.03	15.44			4.85	9.44	27.27	16.64	11.89	11.38	9.8	8.43	5.7	6.64	4.37	6.92	10.15	6.61	15.08
R+A	6.21	8.48	6.61	6.06	4.24	10.55	3.02	18.56	15.67	7.51	5.08	26.39	9.6	19.11	6.57	5.05	8.72	8.65	7.36	8.97	8.97	3.77	8.82	12.24	6.36	10.97	4.24	11.36	8.43	5.59	9.78	3.25	6.67	5.39	6.83	14.46
P+A	5.36	7.18	11.58	5.19	3.21	7.6	2.49	13.89	6.76	7.08	5.47	9.56	9.84	7.32	9.56	6.7	6.26	5.61	6.67			2.96	8.51	10.1	7.89	20.51	3.21	7.09	13.06	7.55	7.7	4.86	8.95	4.99	4.41	25.04
Fig 2c
	Female																									Male
	B002	B004	B012	B016	B017	B018	B022	B030	B031	B032	B047	B001	B031	B032	B035	B036	B037	B038	B040	B046	B047	B051	B052	B054	B001	B003	B005	B008	B006	B035	B020	B021	B036	B024	B026	B027	B029	B009	B010	B011	B014	B015	B037	B038	B040	B046	B051	B052	B054
αCD3/αCD28	1.37	2.31	1.66	3.85	2.31	1.41	1.95	1.26	5.46	3.6	2.69	1.2														3.53	5.73	1.24	1.18	5.12	2.08	4.74	4.57	1.63	1.26	2.84	2.31	1.24	3.92	1.79	1.55	3.31	2.43	2.32	1.41	2.69	1.53	1.22	5.57
RMD 20nM	4.55	2.2	2.14	7.31	3.43	2.97	4.1	5.87	4.29	6.48	5.85	1.74														1.92	5.72	4.96	1.51	2.26	1.29	5.61	2.68	3.16	2.65	3.84	3.84	4.96	3.51	2.63	4.34	6.21	2.41	5.8	4.37	5.85	2.66	2.38	4.38
PNB 30 nM	3.46	3.19	3.6	2.51	2.32	2.61	2.68	6.2	2.39	5.04		1.74														2.35	2.59	2.01	1.39	1.33	1.41	4.97	2.42	2.62	1.87	2.01	1.84	2.01	1.43	1.32	4.2	2.5	3.01	2.3	2.39		1.81	1.79	3.89
Bryostatin 1nM	1.31	1.61	0.73	0.61	1.1	1.2	0.85	1.62	1.93	1.01		1.8														0.82	1.46	0.93	1.11	0.57	1.4	0.99	2.13	0.63	1.02	1.95	1.31	0.93	1.85	0.58	1.59	0.6	1.49	1.16	1.03		0.9	1.41	1.54
AZD5582 100nM	0.99	1.9	0.94	0.66	0.62	0.56	0.56	0.89	0.78	1.49		0.88														0.86	1.37	0.71	0.78	0.78	0.48	1.25	1.52	0.59	0.3	0.71	1.6	0.71	0.7	0.59	1.18	0.58	0.82	1.17	0.98		0.71	1.32	1.67
R+B	21.03	23.5	13.48	10.69	7.03	8.59	6.24	25.33	25.14	20.6	12.03	14.27														16.39	7.11	15.54	8.36	6.41	13.79	22.82	14.17	7.14	7.64	11.6	13.13	15.54	10.69	9.28	12.32	6.7	13.57	6.31	14.03	12.03	8.19	15.82	21.5
P+B	15.34	11.89	9.8	12.41	7.35	8.43	4.37	21.03	15	14.48		16.64														9.98	15.25	11.38	5.47	7.42	5.7	6.64	8.29	6.92	10.15	6.61	15.08	11.38	4.97	5.43	10.12	8.62	11.12	9.03	15.44		4.85	9.44	27.27
R+A	6.21	10.97	11.36	7.51	5.08	8.43	3.25	26.39	9.6	19.11	8.97	6.36														8.48	6.61	4.24	6.06	6.57	5.59	9.78	5.05	6.67	5.39	6.83	14.46	4.24	10.55	3.02	18.56	15.67	8.72	8.65	7.36	8.97	3.77	8.82	12.24
P+A	5.36	20.51	7.09	7.08	5.47	13.06	4.86	9.56	9.84	7.32		7.89														7.18	11.58	3.21	5.19	9.56	7.55	7.7	6.7	8.95	4.99	4.41	25.04	3.21	7.6	2.49	13.89	6.76	6.26	5.61	6.67		2.96	8.51	10.1
Fig 2d
	Black + American Indian																									White
	B001	B004	B012	B016	B017	B018	B022	B024	B031	B032	B047	B008	B014	B015	B035	B021	B037	B054	B036	B026	B027	B051	B052	B054	B001	B002	B009	B010	B016	B020	B029	B030	B038	B051	B052	B031	B029	B009	B010	B011	B014	B015	B037	B038	B040	B046	B051	B052	B054
αCD3/αCD28	1.2	2.31	1.66		2.31	1.41	1.95	1.63				1.24	1.55	3.31	5.12	4.74	2.43	5.57	4.57	1.26	2.84					1.37	1.24	3.92	3.85	2.08	2.31	1.26	2.32	1.53	1.22	5.46
RMD 20nM	1.74	2.2	2.14		3.43	2.97	4.1	3.16				4.96	4.34	6.21	2.26	5.61	2.41	4.38	2.68	2.65	3.84					4.55	4.96	3.51	7.31	1.29	3.84	5.87	5.8	2.66	2.38	4.29
PNB 30 nM	1.74	3.19	3.6		2.32	2.61	2.68	2.62				2.01	4.2	2.5	1.33	4.97	3.01	3.89	2.42	1.87	2.01					3.46	2.01	1.43	2.51	1.41	1.84	6.2	2.3	1.81	1.79	2.39
Bryostatin 1nM	1.8	1.61	0.73		1.1	1.2	0.85	0.63				0.93	1.59	0.6	0.57	0.99	1.49	1.54	2.13	1.02	1.95					1.31	0.93	1.85	0.61	1.4	1.31	1.62	1.16	0.9	1.41	1.93
AZD5582 100nM	0.88	1.9	0.94		0.62	0.56	0.56	0.59				0.71	1.18	0.58	0.78	1.25	0.82	1.67	1.52	0.3	0.71					0.99	0.71	0.7	0.66	0.48	1.6	0.89	1.17	0.71	1.32	0.78
R+B	14.27	23.5	13.48		7.03	8.59	6.24	7.14				15.54	12.32	6.7	6.41	22.82	13.57	21.5	14.17	7.64	11.6					21.03	15.54	10.69	10.69	13.79	13.13	25.33	6.31	8.19	15.82	25.14
P+B	16.64	11.89	9.8		7.35	8.43	4.37	6.92				11.38	10.12	8.62	7.42	6.64	11.12	27.27	8.29	10.15	6.61					15.34	11.38	4.97	12.41	5.7	15.08	21.03	9.03	4.85	9.44	15
R+A	6.36	10.97	11.36		5.08	8.43	3.25	6.67				4.24	18.56	15.67	6.57	9.78	8.72	12.24	5.05	5.39	6.83					6.21	4.24	10.55	7.51	5.59	14.46	26.39	8.65	3.77	8.82	9.6
P+A	7.89	20.51	7.09		5.47	13.06	4.86	8.95				3.21	13.89	6.76	9.56	7.7	6.26	10.1	6.7	4.99	4.41					5.36	3.21	7.6	7.08	7.55	25.04	9.56	5.61	2.96	8.51	9.84
[truncated: 1 more columns]

## Sheet: Figure 3
Fig 3b
	OX40+/PDL1+																																				OX40+/CD25+
Untreated	0	0.011	0	0.022	0.055	0.015	0	0.023	0	0.08	0	0	0	0.015	0.039	0.033	0	0.023	0.033	0.00898	0.051	0	0.013	0	0.021	0	0.00883	0.03	0	0.014	0.046	0.034	0.019	0.036	0	0	0.021	0	0.28	0.082	0.028	0.015	0	0.21		0.08	0.25	0.028	0.063
αCD3/αCD28	48	57.3	46.9	75.1	38.3	58.9	55.3	44.4	45.3	58	60.2	53	34.9	33	22.7	56	44.6	55.1	40.7	63	40.2	56.4	32.3	34.7	32.6	43.2	67.6	39.4	36.8	51.9	74.4	54.1	63	63.5	29	61.5	27.7	30.3	19.6	45.6	29.3	30.7	39.8	28.6		50.8	44.3	29.4	25.8
Bryostatin 1nM	14.6	6.57	5.45	25.6	4.15	12.2	6.15	3.13	2.83	0.96	5.41	1.88	10.1	0.85	1.03	3.06	0.91	8.55	2.38	1.59	2.89	8.68	0.5	2.49	1.68	0.44	16.1	1.85	1.97	2.2	5.31	3.98	3.17	5.28	1.71	10.1	10.3	4.45	3.82	10.4	6.1	7.89	8	3.89		5.56	9.71	3.64	18.9
R+B	0.78	6.36	3.63	36.4	4.23	5.53	10.1	3.54	7.65	3.75	1.76	5.87	6.54	1.81	2.16	6.68	1.65	3.28	2.82	6.48	3.46	7.09	2.35	3	0.85	2.81	5.09	11.9	1.37	2.6	10.2	6.25	1.85	1.75	1.49	9.68	0	0.75	0.23	6.16	1.67	1.68	4.16	0.74		1	0.35	1.7	2.9
P+B	0.096	6.92	5.58	24.2	4.97	0.79	0.51	2.97	8.96	1.88	2.33	0.53	2.22	3.5	0.88	3.39	2.4	2.98	2.8	2.59	1.35	2.61	5.86	1.81	0.054	2.85	2.96	12.6	5.21	1.46	1.3	1.42	1.62	2.68	0.14	3.2	0	0.99	0.49	2.65	1.27	0	0.072	0.068		0.046	0.49	0	0.04
Fig 3c
	Untreated	αCD3/αCD28	RMD	PNB	Bryostatin	AZD5582	R+B	P+B	R+A	P+A
B001	3.235	85.6	24.7	26.1	79.97	4.55	55.36	67.1	42.5	52.037
B002	0.371	82.4	10.1	11.4077	83.92	0.96	56.65	63.67	48.115	43.8
B003	0.82	59.4	14.2	12.6	82.46	1.005	68.94	70.7	58.8	56.3
B004	0.655	85	10.918	12.4	87.14	1.28	84.93	81.07	31.512	37.226
B005	0.69	55.5	5.62	5.54	73.41	1.555	58.88	79.9	23.1	20.8
B006	0.425	80.9	3.35	4.08	81.24	0.662	52.6	42.7	30.2	34.1
B008	0.535	84.2	3.273	3.49	80.68	0.653	71.14	72.172	15.959	20.936
B009	0.483	55.2	1.839	2.57	72.2	1.01	60.04	68.668	19.3	22.3
B010	0.431	58.5	2.02	2.46	67.63	0.33	66.76	62.4	12.6	13.2
B011	1.64	79.7	5.87	9.24	67.21	1.47	78.76	68.6	46.7	49.6
B012	0.25	79.9	3.68	4.33	78.24	0.572	82.25	76.6	24.3	34.8
B014	0.192	79.6	2.62	2.65	79.9	0.637	55.73	48.5	23.525	23.019
B015	0.53	53.1	4.64	6.58	73.77	1.116	60.36	60.5	21.549	21.2
B016	0.9	58.6	8.22	8.27	61.97	2.08	40.04	41.4	24.7	26.523
B017	0.509	28.4	4.24	4.405	66.97	1.08	65.4	58.7	17.858	22.562
B018	0.363	76.1	2.3	3.36	50.82	0.898	73.72	68.528	18.9	18.02
B020	0.472	73.5	1.671	2.54	69.33	0.781	55.21	55.68	10.6	10.1
B021	0.865	74	10.8	12.1	79.06	1.84	61.96	76.9	42.3	39
B022	0.455	57.8	3.1	3.07	68.19	0.3	66.16	70.7	25.5	27.3
B024	0.23	86.7	1.06	1.61	82.48	0.45	82.31	74.5	14.2	16
B026	0.23	53.9	1.73	1.91	79.05	0.668	88.8	87.6	24.1	25.3
B027	0.19	73.9	1.75	2.48	59.48	0.345	57.91	60.4	12.3	13.4
B029	0.253	57.7	1.7	2.58	65.36	0.518	55.52	57.9	19.9	28.2
B030	0.2	47.3	3.59	4.46	65.66	0.92	48.98	40.3	31.76	31.5
B031	0.351	71.7	2.21	2.98	57.45	1.18	40.1	32.6	13.619	16.718
B032	0.14	53.9	1.32	1.22	69.59	0.97	47.7	60.1	21.573	20.9
B035	0.16883	88.9	2.44	2.81	91.34	0.371	90.34	81.772	25.9	25.213
B036	0.21	42.5	3.82	3.5	76.03	0.7	68.13	80.44	27	24.348
B037	0.54	37.4	4.369	4.13	68.23	1.05	22.28	78.5	33	30.9
B038	0.31	75.7	3.556	3.44	79.26	0.54	74.57	74.6	39.285	34.5
B040	0.629	92.6	6.22996	6.5993	85.18	1.57	76.89	68.61	42.72	30.122
B046	0.51	77.2	1.57	3.39	63.89	0.76	61.3	29.3	18.856	22
B047	0.13	83	0.75	1.13	85.57	0.222	85.2	72.2	30.335	29.835
B051	0.304	81.1	3.145	3.623	75.97	0.317	51.94	58.79	42.4	45.3
B052	0.808	57.9	2.7	5.96	40.22	1.27	25.22	18.6	13.8	19.5
B054	0.3	77.5	4.01	4.28	73.89	0.91	56.95	64.9	23.324	25.344
Fig 3d
	TNF-α																																				IFN-γ
Untreated	0	0.13	0.25	0.099	0.14	0.073	0	0	0.027	0.11	0.04	0.18	0.055	0.122	0.015	0.11	0	0.054	0.019	0	0.015	0.14	0.11	0.018	0.025	0.06	0.2	0.16	0	0.24	0.09	0	0.067	0.21	0.11	0.038	0.095	0.084	0.28	0.071	1.01	0.65	0	0.051	0.16	0.186	0.16	0.55	0.046
αCD3/αCD28	38.9	36.5	26.61	37	35.9	36.7	21.7	22.71	25.2	19.39	9.55	24.01	35.3	31.7	41.1	17.6	19.13	19.44	29.5	39.2	36.9	38.3	22.24	37.5	28	51.6	38.4	35.1	33.2	33.8	34	30	30.8	18.34	37.2	22.48	2.49	8.66	9.14	7.63	8.2	11.6	2.71	4.07	4.79	3.65	1.32	5.81	4.47
RMD 20nM	0.13	0.56	0.49	0.14	0.28	0.24	0	0.048	0.1	0.16	0.16	0.18	0.23	0.18	0.044	0	0.11	0.052	0.13	0.11	0.022	0.32	0.7	0.13	0.093	0.19	0.35	0.14	0.113	0.097	0	0.074	0.25	0.19	0	0.039	0.15	0.443	0.935	0.098	3.38	0	0	0.24	0.174	0.022	0.32	0.49	0.14902
PNB 30nM	0.37	0.04	0.21	0.11	0.38	0	0.47	0.076	0.23	0.024	0.083	0.47	0.092	0.17	0.037	0	0.39	0.65	0.11	0.15	0.1	0.13	0.742	0.052	0.053	0.02	0.756	0.13	0.035	0.17	0.38	0.028	0.22	0.081	0	0	0.12	0	0.69	0.057	2.92	0.27	0.35	0.076	0.098	0.096	0.331	0.572	0.1
Bryostatin 1nM	1.46	1.34	4.02	2.79	2.18	2.75	1.59	2.46	2.35	0.895	1.492	2.524	0.98	2.93	2.13	1.146	1.38	0.89	1.78	4.22	2.59	2.68	4.29	4.12	2.03	1.98	5.52	2.61	1.1	4.305	1.02	1.403	1.52	2.15	1.07	0.844	0.47	5.49	2.16	0.54	2.81	0.856	0.51	0.32	0.279	0.225	0.53	1.49	0.34
AZD5582 100nM	0.04	0.04	0.038	0.058	0.33	0.1	0.19	0.025	0	0.33	0	0.079	0.102	0.076	0.047	0.19	0.057	0.06	0.014	0.119	0.13	0.45	0.6	0.16	0.041	0	0.265	0.2	0.043	0.33	0.08	0.067	0.12	0.084	0	0.034	0.25	0.22	0.45	0.249	0.58	0.1	0.096	0.2	0.11	0.23	0	0.47	0.023
R+B	6.78	3.35	3.222	6.42	5.52	3.411	1.392	4.11	3.508	4.258	3.72	6.67	1.578	5.44	7.582	5.588	2.74	1.41	6.341	0	8.803	7.901	14.173	5.45	1.813	5.6	10.495	2.24	3.11	8.28	1.63	3.034	3.112	1.268	2.19	1.2	1.23	1.48	5.18	0.82	3.5	0.64	1.14	0.78	2.25	0.94	4.2	2.42	0.24
P+B	2.54	4.1	6.134	4.754	4.31	5.675	2.71	3.83	3.68	2.02	3.48	7.791	2.28	3.65	5.83	2.84	1.03	1.895	4.322	4.996	5.25	4.775	9.18	5.322	1.766	10.2	8.28	2.91	3.93	8.457	1.89	2.44	3.177	1.71	1.93	1.389	0.44	1.27	7.84	0.86	4.7	1.51	1.93	0.16	3.47	0.639	1.04	2.47	0.44
R+A	0.54	0.09	0.27	0.35	0.41	0.34	0.29	0.14	0.29	0.14	0.45	0.78	0.27	0	0.22	0.13	0.093	0.13	0.096	0.3	0.28	0.89	0.58	0.086	0.038	0.49	0.53	0.63	0.28	1.29	0.11	0.42	0.077	0.13	0.27	0.2	0.2	0.046	1.487	0.77	2.07	0.34	1.72	0.323	0.058	0.31	0.17	0.91	0.143
P+A	0.02	0.62	0.26	0.34	0.14	0.46	0	0.14	0.46	0.12	0.43	0.14	0.12	0.11	0.11	0	0.26	0.082	0.14	0.2	0.05	0.23	0.57	0.37	0.071	0	1.26	0.2	0.2	0.27	0.15	0.44	0.6	0.07	0	0	0	0.166	1.12	0.308	6.95	0.91	0	0.047	0.084	0.15	0.71	1.63	0.056
Fig 3e
	TNF-α																																				IFN-γ
Untreated	0	0.079	0.35	0.043	0.038	0.1	0.31	0.012	0.057	0.045	0.037	0.074	0.059	0.088	0	0	0.037	0.53	0.018	0	0.021	0.032	0.122	0.023	0	0.055	0.038	0	0.1	0.3	0.07	0.064	0.063	0.42	0	0.25	0.074	0.04	0.36	0.11	0.3	0.103	0.31	0.024	0	0.075	0	0.18	0.035
αCD3/αCD28	28.01	29.64	19.38	17.43	16.53	14.38	9.8	8.67	14.43	15.24	4.43	12.64	10.76	18.83	22.8	5.99	9.74	4.63	11.1	50.3	18.47	28.12	19.46	17.52	10.1	50.8	28.2	8.96	11.84	12.37	30.26	13.92	13.43	8.24	15.27	18.01	7.82	25.83	14.25	12.11	11.19	6.88	4.1	3.54	7.96	6.11	2.3	4.26	5.01
RMD 20nM	0.548	2.77	1.031	0.073	0.06	0.44	0	0.015	0.47	0.02	0.16	0.42	0.14	0	0	0.25	0.1	0.099	0.051	0.06	0	0.15	0.46	0.11	0.15	2.34	0.052	0.2	0.1	0.24	0.025	0.19	0.3	0.25	0	0	2.01	10.39	1.45	0.24	1.44	0.13	0.54	0.076	0.147	0.061	0.08	0.327	0.183
PNB 30nM	1.1	0.188	0.23	0	0.4	0.37	0.41	0.015	0.19	0	0	0.46	0.038	0	0.024	0	0	0.36	0.026	0.046	0.012	0.064	0.36	0.13	0.15	0.094	0.19	0	0	0.2	2.006	0.029	0.24	1.05	0	0	1.03	0.188	0.607	0.076	1.08	0.073	0.61	0.031	0.34	0.13	0.2	0.189	0.183
Bryostatin 1nM	2.53	2.16	14.741	1.27	2.465	3.24	0.4	1.334	3.264	1.092	1.638	2.947	0.643	3.38	1.927	0.2	2.106	1.54	1.444	9.66	1.633	3.601	4.17	5.166	1.569	2.788	3.05	0.73	0.47	3.199	1.599	6.814	1.423	4.622	0.74	2.518	3.95	9.11	4.19	0.83	3.31	0.83	0.5	0.32	1.11	0.51	0.69	1.59	0.5
AZD5582 100nM	0	0.126	0.21	0.02	0.346	0	0	0.092	0.21	0.085	0.043	0.17	0.046	0.22	0.082	0	0	0.21	0.031	0	0.024	0.165	0.086	0.13	0	0.027	0	0	0.11	0.27	0.049	0.038	0.35	0.14	0	0	0.22	0.254	0.764	0.02	0.086	0.07	0.17	0.092	0.24	0.13	0.043	0.29	0.046
R+B	13.236	3.62	10.2	1.96	3.37	1.72	0.93	1.87	3.273	1.92	3.14	5.5	1.2	4.79	3.5	1.38	1.24	2.92	4.45	0.14	4.772	7.587	8.49	5.2183	1.042	4.419	5.42	1.17	1.71	3.1	1.761	2.85	1.97	0.98	0.9	2.21	32.47	3.71	14.95	4.19	5.55	0.92	1.32	0.88	6.49	7.54	9.27	5.3	0.74
P+B	3.041	3.15	19.449	2.02	4.08	2.88	0.7	1.965	4.322	1.387	4.35	8.44	1.59	5.95	3.9	1.04	0.91	2.86	2.997	6.92	3.147	3.98	7.93	5.336	1.55	10.84	6.07	1.68	2.5	3.96	3.775	6.06	2.86	2.42	0.83	2.95	4.23	2.99	16.28	4.83	7.01	2.15	1.39	0.42	10.05	2.13	3.53	7.34	1.05
R+A	4.74	0.063	0.86	0	0.18	0.099	0.28	0.12	0.42	0	0.33	0.94	0.21	0.14	0	0.44	0	0.17	0.12	0.19	0.041	0.19	0.76	0.19	0.14	0.69	0.19	0.6	0.21	1.9	0.2	0.53	0.16	0	0	0.21	13.35	0.126	3.04	0.059	1.11	0.4	1.1	0.26	0.12	0.061	0.27	0.12	0.279
P+A	0	1.05	0.29	0	0.95	0.36	0.62	0.19	0.41	0.091	0.088	0.46	0.18	0.13	0	0	0.23	0.43	0.23	0	0	0.24	0.2	0.53	0.17	0	0.79	0.26	0.2	0.26	0.034	0.18	1.11	0.34	0	0	0.23	3.52	0.862	0.12	5.13	0.27	0	0.16	0.45	0.15	0.088	1.04	0.14
AIM				OX40/PDL1 (% and 95% CIs)	OX40/CD25 (% and 95% CIs)	CD69/CD40L (% and 95% CIs)	CD69 (% and 95% CIs)
		3b-c	no treatment				0.5 [0.4, 0.7]
			aCD3/aCD28 beads	49 [45, 54]	32 [28, 35]	42 [36, 47]	68.5 [63.1, 73.9]
			romidepsin 20nM (RMD)				4.7 [3.1, 6.3]
			panobinostat 30nM (PNB)				5.4 [3.8, 7.0]
			bryostatin 1nM (B)	5.2 [3,4, 7.0]			72.9 [69.2, 76.5]
			AZD5582 100nM (AZD)				1.0 [0.7, 1.2]
			AZD + PNB
			AZD + RMD
			PNB + B	3.5 [2.1, 5.0]
			RMD + B	5.4 [3.3, 7.4]	6.9 [5.6, 8.3]	2.6 [2.0, 3.2]
ICS				Intracellular TNF-α (% and 95% CIs)	Intracellular IL-2 (% and 95% CIs)	Intracellular IFN-γ (% and 95% CIs)
		3d-e and
		Suppl Fig 4	aCD3/aCD28 beads, CD4s	30.4 [27.5, 33.4]	14.3 [12.5, 16.1]	6.0 [4.9, 7.1]
			aCD3/aCD28 beads, CD8s	17.5 [13.9, 21.1]	4.3 [2.8, 5.9]	9.0 [7.1, 10.9]
			bryostatin 1nM, CD8s	2.8 [1.9, 3.8]		1.5 [0.9, 2.0]
			PNB + B, CD4s	4.2 [3.4, 5.0]		1.7 [1.0, 2.4]
			RMD + B, CD4s	4.5 [3.5, 5.6]		1.3 [0.9, 1.7]
			PNB + B, CD8s	4.1 [2.9, 5.3]		4.6 [3.0, 6.3]
			RMD + B, CD8s	3.4 [2.5, 4.4]		4.7 [2.8, 6.6]
[truncated: 59 more columns]

## Sheet: Figure 4
Fig 4a
	Untreated	αCD3/αCD28	RMD 20nM	PNB 30nM	Bryostatin 1nM	AZD5582 100nM	R+B	P+B	R+A	P+A
B001	21	25.2	23.2	20.1	27	25.4	52.3	39.9	29.6	33.5
B002	30.1	30.7	19.7	15	31.5	18.1	52.7	46.6	19.9	20.7
B003	14.5	39.3	18.8	23.9	14.8	4.01	29.9	25.7	31.6	33.8
B004	22.7	22.2	11.7	15.5	20	16.3	27.2	22.3	19.8	17.5
B005	18.4	45.3	21	22.3	21.5	19.4	35.7	22.6	33.2	28.9
B006	21.2	35.5	19.9	20.6	33.7	20.3	53.6	65.2	35.2	28.4
B008	15.4	25.3	15.2	13.9	24.9	12.7	26.2	23.4	21.6	23.2
B009	18.8	42.7	19.3	20.6	23.1	18.5	20.4	20.7	30.5	31.2
B010	15.6	28.9	16.7	18.3	21.1	15.6	20.4	33.3	22.6	21.9
B011	15.9	44.2	19.1	19.1	22.9	19.8	24.1	19.2	29.5	29.2
B012	19.4	39.4	17.3	19.2	21	15.3	15.3	24	22.6	22.9
B014	18.9	32.9	25.6	26.6	21.7	18.2	41.6	59.5	28.6	30.3
B015	35.2	34	38.2	33.9	31.1	38.5	43.3	35	48.6	48.2
B016	36.1	35.3	35.9	38.1	39.6	28.6	48.1	56.9	38.7	38.2
B017	25.4	19	29.3	32.1	17.3	34.1	28.3	28.8	38.8	45.3
B018	13.3	31.7	16.6	18	21	13.5	24.8	21.4	25.3	24.8
B020	21.2	32.3	23.3	24.6	36.4	27.7	49	51.2	40.9	42.7
B021	3.46	11.2	17.5	19.3	38	14.7	31	25.2	40.1	35
B022	31.9	29.7	33.7	34.2	31.4	28.5	35.4	34.2	42.5	43.6
B024	19.7	42.1	24.4	23.9	27.6	23.8	31.3	37	35.6	34.4
B026	12.7	38	19.2	17.4	39	12.9	22.8	18.5	25.5	23.4
B027	19	32.7	22.6	20.5	22.5	19.2	22.4	22.9	32.4	33
B029	11	46.4	14.1	14	34.4	13.5	49.2	45.9	20.9	18
B030	19.8	36.6	26.5	26.2	42.1	23.4	60.5	69.8	41	39.2
B031	45.4	42	42.9	41	54.9	38.9	58.7	65	46.6	48.4
B032	16.2	34.2	16.2	17.3	26.4	15.2	45.3	40.2	23.9	24.3
B035	6.43	32.1	13.6	12.8	17.3	7.44	13.1	24	13.2	13.6
B036	14.1	32.1	15.6	14.3	31.6	14.4	31.1	24.3	21.3	21.5
B037	13.4	31.8	19.3	18.9	21.6	14	19.2	21.6	23.9	22.4
B038	18.5	46	19.2	17.5	26	9.69	43.4	27.6	18.3	20.4
B040	14.8	49	18.9	13.7	28.3	24.5	34.4	38.9	31.3	26.3
B046	27.1	42.6	25.9	26.9	41.2	28.4	49.2	67.9	36.6	38.3
B047	17.4	43.9	20.9	19.5	15.8	13.7	24	32.5	22	25
B051	13.2	48.4	14.7	12.7	35.8	14.5	56.1	40.8	18	14.8			Histone acetylation		Fig 4		% acetylated H3+ live CD4s (% and 95% CIs)	acetylated histone H3 MFI (# and 95% CIs)
B052	22.3	36.4	30.2	30.6	60.3	32.4	65.2	79.3	45.5	43.2						no treatment	19.7 [16.9, 22.4]
B054	17.8	40.5	19.8	19.2	26.7	19	40.8	39.3	24.7	25.6						aCD3/aCD28 beads	35.5 [32.7, 38.4]
																romidepsin 20nM (RMD)	21.8 [19.4, 24.3]	21482 [19014, 23951]
																panobinostat 30nM (PNB)	21.7 [19.3, 24.2])	21070 [18727, 23413]
Fig 4b																bryostatin 1nM (B)	29.2 [25.7, 32.6]
																AZD5582 100nM (AZD)	19.8 [17.1, 22.6]
	Untreated	αCD3/αCD28	RMD 20nM	PNB 30nM	Bryostatin 1nM	AZD5582 100nM	R+B	P+B	R+A	P+A						AZD + PNB	29.8 [26.5, 33.0]
B001	6518	9060	24878	27488	8673	8802	37834	28604	43989	36419						AZD + RMD	30.0 [26.9, 33.1]
B002	9274	4758	15588	7139	5292	5468	16256	23780	11777	16346						PNB + B	37.5 [31.8, 43.2]	27651 [24729, 30573]
B003	4119	13722	20480	17404	3368	2588	7227	4714	32737	26731						RMD + B	36.8 [32.1, 43.2])	25498 [22772, 28225]
B004	10704	4436	20683	17874	4252	7826	22301	10167	21141	17507
B005	6219	9046	30161	31930	8294	5990	31199	26453	47442	41492
B006	6721	11641	26669	28643	8412	5662	28460	31826	42416	43829
B008	6177	7362	17565	20296	7657	7503	25114	24715	37645	37819
B009	5572	9612	25664	19949	5609	5530	17725	25253	45672	39225
B010	7626	7004	36413	29693	6712	7940	29304	34470	47392	37791
B011	6076	10279	30353	27985	6174	6694	26989	22108	51602	48248
B012	4735	9172	18903	20060	6217	5961	20133	23236	30980	39976
B014	5605	8544	18848	17603	5997	7642	31019	33982	37449	34860
B015	6849	8704	24700	22577	7439	9842	25285	31166	38918	36331
B016	4903	7240	19162	19827	6638	6016	26282	27629	30153	29608
B017	6004	6457	13869	13850	9061	10641	19001	18405	48397	44563
B018	5539	8247	21393	18017	6414	6418	23048	25615	32318	30510
B020	6198	8886	25408	21549	7083	10201	27879	27904	44462	49665
B021	2541	2517	15745	15964	14188	3174	7203	12582	52050	15989
B022	7715	8283	26881	27084	8504	8356	38881	42754	43679	47310
B024	5599	9479	18236	22570	5938	8325	20566	25327	49365	43952
B026	5275	10588	14616	16151	10346	5923	19501	15864	40417	41718
B027	9485	11162	35058	39035	11665	10729	37641	40628	46000	48953
B029	7809	13481	23878	22370	7516	8747	34650	33194	41688	40490
B030	5909	7679	18258	18337	6674	8103	24152	31404	36013	32137
B031	9009	12166	29567	31042	8944	8249	38215	42620	42029	43446
B032	5334	7822	18755	17892	4638	5654	17392	24000	32684	32627
B035	5376	9675	12061	14497	6847	6699	17957	31214	41086	32123
B036	6506	9191	25131	23620	8543	7351	36815	27549	42043	43339
B037	5262	7098	21539	20833	6486	5734	20615	22957	40542	31366
B038	4519	11754	9976	9734	6045	5530	26212	28935	33201	23527
B040	7248	11733	8153	14079	8077	7971	21115	24929	35456	39778
B046	8783	8783	35554	28324	8444	7796	34077	34586	58755	50856
B047	5978	9989	10590	11166	6912	7083	19216	35915	19965	21080
B051	5575	11996	11324	13113	8265	7401	30746	36750	25608	23036
B052	5888	7034	28199	29416	7441	6216	32860	40967	44813	57201
B054	6265	9862	19105	21412	6606	7609	25075	23229	35491	34041
Fig 4c
MFI acetyl histone H3+	RMD + PNB data
24878	1.74
15588	4.55
20480	1.92
20683	2.2
30161	5.72
26669	1.51
17565	2.73
25664	4.96
36413	3.51
30353	2.63
18903	2.14
18848	4.34
24700	6.21
19162	7.31
13869	3.43
21393	2.97
25408	1.29
15745	5.61
26881	4.1
18236	3.16
14616	2.65
35058	3.84
23878	3.84
18258	5.87
29567	4.29
18755	6.48
12061	2.26
25131	2.68
21539	2.41
9976	5.8
8153	4.37
35554
10590	5.85
11324	2.66
28199	2.38
19105	4.38
27488	1.74
7139	3.46
17404	2.35
17874	3.19
31930	2.59
28643	1.39
20296	1.5
19949	2.01
29693	1.43
27985	1.32
20060	3.6
17603	4.2
22577	2.5
19827	2.51
13850	2.32
18017	2.61
21549	1.41
15964	4.97
27084	2.68
22570	2.62
16151	1.87
39035	2.01
22370	1.84
18337	6.2
31042	2.39
17892	5.04
14497	1.33
23620	2.42
20833	3.01
9734	2.3
14079	2.39
28324	2.05
11166
13113	1.81
29416	1.79
21412	3.89
Fig 4d
MFI acetyl histone H3+	Combined R+A, P+A
43989	6.36
11777	6.21
32737	8.48
21141	10.97
47442	6.61
42416	6.06
37645	10.82
45672	4.24
47392	10.55
51602	3.02
30980	11.36
37449	18.56
38918	15.67
30153	7.51
48397	5.08
32318	8.43
44462	5.59
52050	9.78
43679	3.25
49365	6.67
40417	5.39
46000	6.83
41688	14.46
36013	26.39
42029	9.6
32684	19.11
41086	6.57
42043	5.05
40542	8.72
33201	8.65
35456	7.36
58755
19965	8.97
25608	3.77
44813	8.82
35491	12.24
36419	7.89
16346	5.36
26731	7.18
17507	20.51
41492	11.58
43829	5.19
37819	6.88
39225	3.21
37791	7.6
48248	2.49
39976	7.09
34860	13.89
36331	6.76
29608	7.08
44563	5.47
30510	13.06
49665	7.55
15989	7.7
47310	4.86
43952	8.95
41718	4.99
48953	4.41
40490	25.04
32137	9.56
43446	9.84
32627	7.32
32123	9.56
43339	6.7
31366	6.26
23527	5.61
39778	6.67
50856	4.72
21080
23036	2.96
57201	8.51
34041	10.1
Fig 4e
% acetyl histone H3+	Combined R+B, P+B
52.3	14.27
52.7	21.03
29.9	16.39
27.2	23.5
35.7	7.11
53.6	8.36
26.2	10.53
20.4	15.54
20.4	10.69
24.1	9.28
15.3	13.48
41.6	12.32
43.3	6.7
48.1	10.69
28.3	7.03
24.8	8.59
49	13.79
31	22.82
35.4	6.24
31.3	7.14
22.8	7.64
22.4	11.6
49.2	13.13
60.5	25.33
58.7	25.14
45.3	20.6
13.1	6.41
31.1	14.17
19.2	13.57
43.4	6.31
34.4	14.03
49.2*
24	12.03
56.1	8.19
65.2	15.82
40.8	21.5
39.9	16.64
46.6	15.34
25.7	9.98
22.3	11.89
22.6	15.25
65.2	5.47
23.4	8.81
20.7	11.38
33.3	4.97
19.2	5.43
24	9.8
59.5	10.12
35	8.62
56.9	12.41
28.8	7.35
21.4	8.43
51.2	5.7
25.2	6.64
34.2	4.37
37	6.92
18.5	10.15
22.9	6.61
45.9	15.08
69.8	21.03
65	15
40.2	14.48
24	7.42
24.3	8.29
21.6	11.12
27.6	9.03
38.9	15.44
67.9	8.39
32.5*
40.8	4.85
79.3	9.44
39.3	27.27

## Sheet: Figure 5
Fig 5a
	PNB 30nM	RMD 20nM	Bryostatin 10nM	Bryostatin 1nM	PNB + Bryo 1nM	RMD + Bryo 1nM	PMA-iono
HEAL037	3.28	3.19	1.28	1	8.13	9.02	1.79
HEAL038	3.46	4	1.94	0.92	7.37	8.76	1.67
HEAL047	3.48	3.59	1.1	0.82	7.27	8.71	1.36
HEAL053	2.27	2.67	1.42	1.03	5.29	5.4	1.49
HEAL055	3.46	5.64	2.06	1.07	9.58	10.07	2.26
HEAL058	3.52	3.02	1.33	1.05	8.98	6.48	2.02
HEAL066	3.6	3.13	1.12	1.13	7.2	9.56	1.16
HEAL074	3.07	3.23	1.56	0.78	8.69	7.97	1.23
HEAL085	1.69	2.06	1.73	1.06	9.08	9.09	1.7
Fig 5b
	PMA-iono	RMD 20nM	PNB 30nM	AZD5582 100nM	RMD + AZD	PNB + AZD
HEAL037	2.51	2.49	2.48	0.42	12.05	10.79
HEAL038	3.05	3.43	2.64	0.74	5.43	2.29
HEAL047	22.67	5.49	3.45	0.94	5.79	5.68
HEAL053	2.64	3.33	2.36	0.87	3.54	3.05
HEAL055	2.04	4	2.69	0.59	3.39	3.29
HEAL058	11.47	5.35	3.07	1.49	5.19	3.56
HEAL066	1.98	6.1	3.24	1.64	6.28	4.19
HEAL074	7.79	6.99	4.21	1.22	14.03	5.1
HEAL085	9.99	5.4	4.1	3.33	10.26	10.78
																				Fold-change in HIV-1 unspliced caRNA	95% confidence intervals (95% CI)
																		Fig 5a	romidepsin 20nM (RMD)	3.4	2.6, 4.2
																			panobinostat 30nM (PNB)	3.1	2.6, 3.6
																			bryostatin 1nM (B)	1	0.9, 1.1
Fig 5c																			bryostatin 10nM (B)	1.5	1.2, 1.8
	NDC	PMAi	RB	PB	RA	PA	NDC	PMAi	RB	PB	RA	PA
HEAL085	2.52892	2.88705	3.33385	3.41847	3.24105	3.1245	3.16673	3.43759	3.98798	4.0807	3.89812	3.90206
HEAL066	2.95381	2.6364	3.73221	3.79913	3.4789	3.30171	3.28606	3.68531	4.65131	4.45704	4.31362	4.33087
HEAL047	2.27646	2.14301	3.4624	3.51108	3.09132	3.07298	2.84198	3.83168	4.03499	4.13953	3.81908	3.6013
HEAL038	2.77452	2.73799	3.50651	3.46805	3.41631	3.27921	3.16495	3.82105	4.32605	4.22986	4.2411	4.02148
HEAL074	2.46184	2.83957	3.13237	2.97885	2.99161	2.81376	2.66583	3.75304	3.68827	3.8421	3.67004	3.66162
HEAL055	1.88553	2.15622	3.22699	3.34384	2.75427	2.6241	2.82736	3.22129	3.612	3.65228	3.45914	3.10397
HEAL053	1.66502	2.19343	2.13367	2.78148	2.17878	1.86864	2.55219	2.39773	3.19541	3.01493	2.94382	2.8723							AZD5582 100nM (AZD)	1.2	0.6 , 1.9
HEAL088	2.22344	3.37981	3.19188	3.24014	2.82639	2.89378	2.70175	3.69326	3.6445	3.51743	3.32926	3.36415							PNB + B	8	6.9, 9.0
HEAL037	2.79828	2.87818	4.06025	4.0588	4.2045	3.95077	3.20908	3.83491	4.45283	4.42849	4.47906	4.573							RMD + B	8.3	7.2, 9.5
HEAL009	1.32449	1.88133	1.92778	2.22422	2.10476	1.96047	1.47712	1.84485	2.56127	2.55406	2.28726	2.41956							PMA+ionomycin	1.6	1.4, 1.9
Fig 5d
	NDC	PMAi	RB	PB	RA	PA	NDC	PMAi	RB	PB	RA	PA
HEAL085		2.28	6.38	7.76	5.16	3.94		1.87	6.63	8.2	5.39	5.44
HEAL066		0.48	6	7	3.35	2.23		2.51	23.19	14.82	10.66	11.09
HEAL047		0.7	15.3	17.1	6.5	6.3		9.8	15.6	19.8	9.5	5.7
HEAL038		0.92	5.4	4.94	4.39	3.2		4.53	14.49	11.61	11.91	7.19
HEAL074		2.39	4.68	3.29	3.39	2.25		12.22	10.53	15.01	10.1	9.9
HEAL055		1.86	21.95	28.73	7.39	5.48		2.48	6.09	6.68	4.28	1.89
HEAL053		3.38	2.94	13.07	3.26	1.6		0.7	4.4	2.9	2.46	2.09
HEAL088		14.33	9.3	10.39	4.01	4.68		9.81	8.77	6.54	4.24	4.6
HEAL037		1.2	18.28	18.22	25.48	14.21		4.23	17.53	16.57	18.62	23.12
HEAL009		3.6	4.01	7.94	6.03	4.33		2.33	12.14	11.94	6.46	8.76
Fig 5e
	NDC	PMAi	RB	PB	RA	PA	NDC	PMAi	RB	PB	RA	PA
HEAL085	0	75.44	0	0	0	0	135.69	53.06	35.15	0	72.33	39.77
HEAL066	0	0	65.04	178.77	100.58	66.35	56.8	99.19	85.65	46.41	221.12	35.89
HEAL047	0	0	0	0	0	0	0	53	0	123	70	88
HEAL038	0	0	69	75	71	0	255	7	0	0	167	357
HEAL074	0	0	0	0	12	0	0	0	15	0	0	0
HEAL055	0	53	70	0	0	0	48	0	147	36	114	91
HEAL053	9	0	8	6	0	0	0	0	0	0	7	9
HEAL088	21	0	0	0	22	0	0	0	0	0	10	0
HEAL037	0	65	60	0	100	54	47	124	383	166	224	195
HEAL009	0	0	0	82	0	0	0	14	0	0	0	22
Fig 5f
	No drug	PMA-iono	RMD + Bryo 1nM	RMD + Bryo 10nM
HEAL037	5.83945	9.16769	7.32592	6.80982
HEAL038	1.5	5	0.388	0.77
HEAL047	1.582	7.79	0.387148	1.99926
HEAL053	1.17799	1.57066	0.26742	1.97753
HEAL055	2.80949	1.582	1.582	0.267
HEAL066	1.18	13.89	0.2674	0.2674
HEAL074	0.388507	8.40029	3.25939	4.05912
HEAL085	8.7305	7.20635	1.97039	1.1738
HEAL088	0.779759	22.7942	0.26742	0.38851
HEAL024	3.62576	9.34061	1.1738	2.40806
Fig 5g
	RMD 20nM	PNB 30nM	Bryostatin 1nM	AZD5582 100nM	RB	PB	RA	PA
B001	1.74	1.74	1.8	0.88	14.27	16.64	6.36	7.89
B002	4.55	3.46	1.31	0.99	21.03	15.34	6.21	5.36
B003	1.92	2.35	0.82	0.86	16.39	9.98	8.48	7.18
B004	2.2	3.19	1.61	1.9	23.5	11.89	10.97	20.51
B005	5.72	2.59	1.46	1.37	7.11	15.25	6.61	11.58
B006	1.51	1.39	1.11	0.78	8.36	5.47	6.06	5.19
B008	2.73	1.5	1.21	0.82	10.53	8.81	10.82	6.88
B009	4.96	2.01	0.93	0.71	15.54	11.38	4.24	3.21
B010	3.51	1.43	1.85	0.7	10.69	4.97	10.55	7.6
B011	2.63	1.32	0.58	0.59	9.28	5.43	3.02	2.49
B012	2.14	3.6	0.73	0.94	13.48	9.8	11.36	7.09
B014	4.34	4.2	1.59	1.18	12.32	10.12	18.56	13.89
B015	6.21	2.5	0.6	0.58	6.7	8.62	15.67	6.76
B016	7.31	2.51	0.61	0.66	10.69	12.41	7.51	7.08
B017	3.43	2.32	1.1	0.62	7.03	7.35	5.08	5.47
B018	2.97	2.61	1.2	0.56	8.59	8.43	8.43	13.06
B020	1.29	1.41	1.4	0.48	13.79	5.7	5.59	7.55
B021	5.61	4.97	0.99	1.25	22.82	6.64	9.78	7.7
B022	4.1	2.68	0.85	0.56	6.24	4.37	3.25	4.86
B024	3.16	2.62	0.63	0.59	7.14	6.92	6.67	8.95
B026	2.65	1.87	1.02	0.3	7.64	10.15	5.39	4.99
B027	3.84	2.01	1.95	0.71	11.6	6.61	6.83	4.41
B029	3.84	1.84	1.31	1.6	13.13	15.08	14.46	25.04
B030	5.87	6.2	1.62	0.89	25.33	21.03	26.39	9.56
B031	4.29	2.39	1.93	0.78	25.14	15	9.6	9.84
B032	6.48	5.04	1.01	1.49	20.6	14.48	19.11	7.32
B035	2.26	1.33	0.57	0.78	6.41	7.42	6.57	9.56
B036	2.68	2.42	2.13	1.52	14.17	8.29	5.05	6.7
B037	2.41	3.01	1.49	0.82	13.57	11.12	8.72	6.26
B038	5.8	2.3	1.16	1.17	6.31	9.03	8.65	5.61
B040	4.37	2.39	1.03	0.98	14.03	15.44	7.36	6.67
B046		2.05				8.39		4.72
B047	5.85				12.03		8.97
B051	2.66	1.81	0.9	0.71	8.19	4.85	3.77	2.96
B052	2.38	1.79	1.41	1.32	15.82	9.44	8.82	8.51
B054	4.38	3.89	1.54	1.67	21.5	27.27	12.24	10.1
HEAL037	2.84	2.88	1	0.42	13.65	13.175	18.765	12.5
HEAL038	3.715	3.05	0.92	0.74	7.08	6.155	4.91	2.745
HEAL047	4.54	3.465	0.82	0.94	12.005	12.185	6.145	5.99
HEAL053	3	2.315	1.03	0.87	4.17	9.18	3.4	2.325
HEAL055	4.82	3.075	1.07	0.59	16.01	19.155	5.39	4.385
HEAL058	4.185	3.295	1.05	1.49	6.48	8.98
HEAL066	4.615	3.42	1.13	1.64	7.78	7.1	4.815	3.21
HEAL074	5.11	3.64	0.78	1.22	6.325	5.99	8.71	3.675
HEAL085	3.73	2.895	1.06	3.33	7.735	8.42	7.71	7.36
HEAL088					9.3	10.39	4.01	4.68
HEAL009					4.01	7.94	6.03	4.33

## Sheet: Figure 6
Fig 6a
	rCD4 5m	rCD4 1m	tCD4 5m	tCD4 1m	rCD4 5m	rCD4 1m	tCD4 5m	tCD4 1m
HEAL037	4.7	1.8	4.6	3	17	9.1	31	40.6
HEAL038	3.2	2.8	5.1	5.9	61.4	19	11.5	13.1
HEAL047	28.2	8.3	21.9	15.3	30.2	72.4	63.6	17.2
HEAL053	6.4	7	4	10.5	17.6	14.1	12.7	22.9
HEAL055	4.3	6.5	2.6	3.4	14.4	17.3	16.7	21.6
HEAL066	1.9	1.4	3.7	3.6	8.1	5.8	7.9	6.4
HEAL077	4.2	3.3	24.4	4.3	12.2	9.6	46	71
HEAL085	4.6	3.3	4.6	3.3	8	7.5	18.3	15.8
HEAL088	3.7	5.5	8.2	10	158.4	165.8	102.7	104.1
HEAL100	4.9	6.5	3.7	4.3	10.3	23.6	11.2	17.2
Fig 6b-e
	unspliced:polyA NDC 1m rCD4	unspliced:polyA NDC 5m rCD4	unspliced:polyA NDC 1m tCD4	unspliced:polyA NDC 5m tCD4	unspliced:polyA PMA 1m rCD4	unspliced:polyA PMA 5m rCD4	unspliced:polyA PMA 1m tCD4	unspliced:polyA PMA 5m tCD4
HEAL037	3.86275	40.25	7.64557	12.5745	0.75594	11.1029	0.561994	1.85793
HEAL038	20.2727	11.0435	7.92754	5.375	3.00478	0.569405	3.55482	2.39738
HEAL047	14.3529	1.2233	0.478481	4.46491	1.65475	1.1413	0.427287	1.53928
HEAL053	6.86957	10.2353	2.28302	1.38571	3.40741	3.72241	1.04605	0.437923
HEAL055	2.2907	2.3211	1.83784	2.14024	0.868687	0.698918	0.292759	0.331748
HEAL066	4.30556	4.46012	2.91436	2.59459	1.02381	1.04827	1.65511	1.22791
HEAL077	5.79412	4.39394	1.39683	0.853801	1.99692	1.50495	0.0837433	0.453367
HEAL085	2.32886	2.86239	0.534884	0.600775	1.03119	1.65017	0.112281	0.151805
HEAL088	67.4286	24.5385	2.36585	2.14493	2.21758	0.576493	0.226804	0.170477
HEAL100	5.26667	4.3	1	2.77381	1.4611	2.02903	0.249849	0.920467
Fig 6 absolute HIV-2 caRNA values
	NDC 5m/1mL rCD4	PMAi 5m rCD4	NDC 1m rCD4	PMAi 1m rCD4	NDC 5m tCD4	PMAi 5m tCD4	NDC 1m tCD4	PMAi 1m tCD4	NDC 5m rCD4	PMAi 5m rCD4	NDC 1m rCD4	PMAi 1m rCD4	NDC 5m tCD4	PMAi 5m tCD4	NDC 1m tCD4	PMAi 1m tCD4
HEAL037	161	755	197	350	591	2707	604	1804	4	68	51	463	47	1457	79	3210
HEAL038	254	804	223	628	215	1098	547	3210	23	1412	11	209	40	458	69	903
HEAL047	126	3554	244	2037	509	11169	189	2900	103	3114	17	1231	114	7256	395	6787
HEAL053	174	1113	158	1104	97	388	121	1272	17	299	23	324	70	886	53	1216
HEAL055	253	1098	197	1290	351	907	272	938	109	1571	86	1485	164	2734	148	3204
HEAL066	727	1390	465	645	864	3238	1055	3820	163	1326	108	630	333	2637	362	2308
HEAL077	145	608	197	649	146	3568	176	749	33	404	34	325	171	7870	126	8944
HEAL085	312	1434	347	1157	310	1430	345	1141	109	869	149	1122	516	9420	645	10162
HEAL088	319	1187	944	5147	148	1208	194	1936	13	2059	14	2321	69	7086	82	8536
HEAL100	129	629	158	1033	466	1736	193	827	30	310	30	707	168	1886	193	3310
